# Supplementary material for: A human lectin array for characterizing host-pathogen interactions
Source: J Biol Chem. 2024 Oct 9;300(11):107869. doi: 10.1016/j.jbc.2024.107869 (PMC11566865; doi:10.1016/j.jbc.2024.107869)
Supplement: Supporting information Tables S1-S5 [file mmc2.xlsx]

## Sheet: Table S1
Table S1. Interaction of K. pneumoniae with lectins on the array [Data for Figure 2]
		Part A						Part B
		B5055 (Cap+)			B5055nm (Cap-)			43816 K2:O1			43816 K2:O-			43816 K-:O1
		Average	Range		Average	Range		Average	Range		Average	Range		Average	Range
MBP CRD		0.0103425	0.00178898		0.0230485	0.00698621		0.00786656	0.0140769		0.0205148	0.00488992		0.0343626	0.0119012
SP-A CRD		0.0097137	0.000749533		0.00356673	0.0069049		0.0163097	0.00547192		0.0537109	0.0390051		0.0276076	0.02947
SP-D CRD		0.0103579	0.000890955		0.00899393	0.00846407		0.0272199	0.00633676		0.000251236	0.00307319		0.0428311	0.0175798
Col-K1 CRD		0.0113599	0.00192333		0.00358696	0.0049745		0.00214992	0.00322006		0.0172776	0.003628		0.0126407	0.00421
MMR CRD 4		0.00951431	0.000162635		0.0340521	0.0100515		0.0280272	0.0169107		0.0256137	0.00339955		0.0438576	0.0266416
Langerin CRD		0.00998466	0.000784889		0.00944135	0.0055119		0.019411	0.00186567		0.0114827	0.00475393		0.0224503	0.0122275
DC-SIGN CRD		0.011181	0.00241123		0.00948938	0.00409415		0.0149176	0.0174166		0.0335091	0.00339411		0.0169536	0.00627693
DC-SIGNR CRD		0.0096728	0.00154149		0.0252174	0.00592555		0.0141598	0.015676		0.0229695	0.00279035		0.0435306	0.050297
Prolectin		0.00888037	0.000841457		0.0409378	0.0203541		0.0197199	0.019527		0.0130643	0.0043623		0.0292136	0.00165354
LSECtin		0.0104346	0.000247487		0.0305359	0.00232638		0.0256425	0.0135003		0.0325371	0.0145446		0.0200869	0.00524891
Endo180 CRD 2		0.0100562	0.000360624		0.00554853	0.0108081		0.0271046	0.00632589		0.0236079	0.0033506		0.0396316	0.0128639
Mincle		0.01159	0.00115258		0.013094	0.0101753		0.020383	0.00413929		0.0494357	0.0315968		0.0173758	0.00665768
Dectin-2		0.00843047	0.000516188		0.00602882	0.00504521		0.0154778	0.0114116		0.01264	0.00125647		0.0182161	0.00678279
BDCA-2		0.0102249	0.00019799		0.0556471	0.0162352		0.0504778	0.0147622		0.0525041	0.00943172		0.047024	0.00890411
Dectin-1		0.0100358	0.000898026		0.127412	0.0109743		0.0543616	0.0214906		0.0275741	0.00118032		0.0454967	0.0178626
ASGPR1		0.0111247	0.000650538		1.00723	0.0506112		0.0147199	0.00716897		0.00280478	0.0054556		0.924255	0.226503
ASGPR2		0.0098773	0.000113137		0.0212235	0.0156695		0.0089827	0.0111886		0.00687397	0.00391084		0.124656	0.00475937
MGL		0.00993865	0.000494975		0.030637	0.0139229		0.0196582	0.00797943		0.00843493	0.00128367		0.480522	0.0452875
SRCL		0.00947342	0.00136472		0.024272	0.00870448		0.0271293	0.000701667		0.0109596	0.000962753		0.208092	0.0513305
Galectin-1		0.00958589	0.000813173		0.806362	0.0929739		0.0376112	0.0233019		0.0269069	0.0319558		0.987554	0.0279198
Galectin-2		0.0090184	0.00103238		0.881729	0.0963221		0.0167792	0.00560246		0.00286656	0.00926854		0.892632	0.049182
Galectin-3		0.0142791	0.00146371		0.745693	0.0232002		0.0549629	0.0179551		0.124032	0.00382382		0.755435	0.127546
Galectin-7		0.0117229	0.000289914		0.100589	0.0722486		0.00878089	0.00125104		0.0411409	0.0106447		0.02262	0.00493343
Galectin-4N		0.0100051	0.000219203		0.618413	0.00316077		0.000510708	0.00530874		0.025939	0.0003046		0.292761	0.0080447
Galectin-4C		0.0114622	0.000325269		0.772659	0.0506925		0.0472241	0.0272943		0.139341	0.0175471		0.85166	0.103395
Galectin-8C		0.0114724	0.000876812		0.815718	0.128835		0.00824547	0.00159915		0.0115033	0.00535769		0.860401	0.0872407
Galectin-9N		0.00997955	0.0026163		0.630061	0.00857013		0.0754201	0.0876704		0.035103	0.0284529		0.283874	0.00727776
Galectin-9C		0.013456	0.00270115		0.0124216	0.00945402		0.0333155	0.0217191		0.0203748	0.0102095		0.0334975	0.0128095
Siglec-1		0.0104806	0.00246073		0.0232811	0.0370807		0.0325247	0.0118957		0.0344646	0.00200166		0.0177483	0.0190049
Siglec-3		0.0106493	0.000940452		0.0434555	0.0420905		0.0211985	0.0204028		0.0457166	0.0174057		0.00972268	0.00822964
Siglec-5		0.00944274	0.000445477		0.0175025	0.0253427		0.0184143	0.00778361		0.0170428	0.00703843		0.000856788	0.00509661
Siglec-7		0.0114622	0.00202233		0.00010364	0.00236527		0.00591433	0.00546104		0.023089	0.0166986		0.0204884	0.0111723
Siglec-9		0.0114622	0.00202233		0.00010364	0.00236527		0.00591433	0.00546104		0.023089	0.0166986		0.0204884	0.0111723
Siglec-11		0.0122137	0.000247487		0.0152831	0.00746705		0.00709638	0.00851248		0.0303295	0.0213981		0.0157119	0.00386189
Intelectin-1		0.0093865	0.000113137		0.580824	0.00598919		0.0637191	0.0316512		0.0279119	0.00933925		0.29834	0.00945891
Intelectin-2		0.0116922	0.00167584		0.0146562	0.00190212		0.0436779	0.015181		0.0341886	0.000669032		0.0520364	0.0180367
MMR-CR		0.00987219	0.000770746		0.0115597	0.00402697		0.013715	0.00732127		0.0396293	0.0399896		0.00762003	0.0139735
Ficolin M1		0.0119836	0.00677408		0.020723	0.0176211		0.0171211	0.0123309		0.0112974	0.00208325		0.0115853	0.00205061
Chi3-L2		0.013819	0.00545179		0.0161855	0.013785		0.0115898	0.00759324		0.0156425	0.0157522		0.0171358	0.0138049
Blank		0.0109049	0.00113844		0.0126593	0.00502046		0.0301689	0.00486816		0.00509885	0.00415561		0.00952815	0.010661

## Sheet: Table S2
Table S2. Enteropathogenic E. coli binding to the human lectin array [Data for Figure 3]
		GFP high			GFP low			Syto9
		Average	Range		Average	Range		Average	Range
MBP CRD		0.0248269	0.0124773		0.125305	0.00157853		0.0239668	0.00551826
SP-A CRD		0.00596723	0.0081881		0.00288131	0.0151477		0.0201818	0.00225436
SP-D CRD		0.00822766	0.0103096		0.00582754	0.00401751		0.0191135	0.00106943
Col-K1 CRD		0.0175534	0.00277388		0.0448576	0.0533667		0.0112277	0.00470977
MMR CRD 4		0.0566281	0.00559914		0.0214226	0.00195614		0.00925383	0.0016512
Langerin CRD		0.0175155	0.0229616		0.0591293	0.000612841		0.0126244	0.00546265
DC-SIGN CRD		0.0121011	0.0131503		0.0274399	0.0243465		0.0263648	0.00268641
DC-SIGNR CRD		0.0247322	0.0188727		0.00283138	0.0109878		0.0129432	0.00168114
Prolectin		0.0391164	0.00960072		0.02738	0.00116997		0.0121269	0.00288746
LSECtin		0.0636669	0.00800831		0.0120895	0.00643173		0.00672194	0.000325107
Endo180 CRD 2		0.0256712	0.00496217		0.0444531	0.0286859		0.0140274	0.0102794
Mincle		0.0402788	0.0110647		0.0490123	0.0234675		0.0323342	0.0107114
Dectin-2		0.033755	0.00584057		0.0036703	0.00164043		0.00954719	0.00292596
BDCA-2		0.0195563	0.017532		0.039869	0.0258507		0.0115402	0.00336656
Dectin-1		0.000624742	0.00354954		0.0667246	0.000185709		0.00876594	0.00175814
ASGPR1		1	0.176804		0.755618	0.0750328		0.919834	0.023228
ASGPR2		0.0433609	0.0183487		0.0141019	0.0169986		0.00950574	0.00156992
MGL		0.67067	0.0499813		0.750889	0.0531129		0.367165	0.0135561
SRCL		0.114824	0.0148146		0.000928811	0.00180757		0.00698661	0.0034179
Galectin-1		0.0613383	0.0572345		0.010127	0.0204775		0.0183227	0.00105232
Galectin-2		0.724281	0.0184258		1	0.0673011		0.607184	0.0176114
Galectin-3		0.134316	0.0328757		0.0926614	0.0105978		0.00895408	0.00594603
Galectin-7		0.000632315	0.00455636		0.017158	0.00240184		0.0192219	0.00346495
Galectin-4N		0.506132	0.00309237		0.440506	0.0116378		0.762449	0.00521882
Galectin-4C		0.717545	0.0064724		0.857697	0.0875248		1.00012	0.01454
Galectin-8C		0.274769	0.037545		0.21082	0.0210594		0.012787	7.69989e-05
Galectin-9N		0.472362	0.0395998		0.492634	0.00541652		0.689241	0.0351457
Galectin-9C		0.0257015	0.0187905		0.00245686	0.00591794		0.00439413	0.000983875
Siglec-1		0.0229754	0.0054964		0.0278044	0.00599222		0.0107844	0.00206186
Siglec-3		0.0280566	0.0038218		0.0213277	0.0045375		0.0102615	0.0031484
Siglec-5		0.0424295	0.00297936		0.0160844	0.0126097		0.00253508	0.00134748
Siglec-7		0.013502	0.00458205		0.0111357	0.000767598		0.0105134	0.00202336
Siglec-9		0.013502	0.00458205		0.0111357	0.000767598		0.0105134	0.00202336
Siglec-11		0.0340693	0.00126366		0.0272351	0.0215547		0.018125	0.00207042
Intelectin-1		0.0110106	0.0105099		0.00572267	0.00241422		0.0108163	0.000658769
Intelectin-2		0.0219909	0.0149071		0.0272202	0.0156924		0.0158195	0.00142448
MMR-CR		0.0381812	0.00672924		0.100501	0.0364485		0.0058801	0.00145442
Ficolin M1		0.0308092	0.0121486		0.00451422	0.014052		0.00383291	0.000222441
Chi3-L2		0.0222408	0.00282525		0.0333623	0.00168995		0.0228954	0.00181375
Blank		0.0276098	0.011075		0.0276147	0.00168376		0.015574	0.00111221

## Sheet: Table S3
Table S3. Screening of human lectin array with S. aureus and PNAG [Data for Figure 4]
		A - S. aureus			B - PNAG			C - E. coli JC8031
								pga+			pga-
		Average	Range		Average	Range		Average	Range		Average	Range
MBP CRD		0.582131	0.0317444		0.997628	0.0944004		0.999745	0.0663667		0.755148	0.112982
SP-A CRD		0.0150615	0.00429921		0.023507	0.00297118		0.0971228	0.00414135		0.0739172	0.00226981
SP-D CRD		0.0923846	0.0333943		0.202856	0.0101817		0.896404	0.00812296		0.978334	0.15003
Col-K1 CRD		0.0429308	0.0146607		0.00860578	8.96333e-05		0.109871	0.00167524		0.0610266	0.00598566
MMR CRD 4		0.0581846	0.0217035		0.467096	0.0675204		0.278779	0.00903071		0.332234	0.0448482
Langerin CRD		0.832615	0.226142		0.0277166	0.00682209		0.833337	0.0234339		1.01297	0.0969974
DC-SIGN CRD		0.0296615	0.00546829		0.0081286	0.000355213		0.53893	0.112545		0.662038	0.0717961
DC-SIGNR CRD		0.1708	0.0403145		0.114065	0.00689844		0.798779	0.0685757		0.756056	0.131115
Prolectin		0.965615	0.0906039		0.626982	0.021253		0.642701	0.0323672		0.784947	0.037413
LSECtin		0.999615	0.0565685		0.00832467	0.000756903		0.849616	0.0120656		0.848592	0.00365574
Endo180 CRD 2		0.643762	0.0545792		0.828983	0.0474691		0.828258	0.0521779		0.777627	0.04925
Mincle		0.0275846	0.00820244		0.00324105	0.000185906		0.961541	0.0105228		0.992059	0.0235537
Dectin-2		0.0274462	0.0156695		0.00865303	0.00187566		0.137421	0.00300764		0.125367	0.0152028
BDCA-2		0.0178769	0.0206287		0.00490882	4.64765e-05		0.145165	0.0916629		0.065355	0.0104723
Dectin-1		0.0151	0.018941		0.00138666	0.000753583		0.204975	0.00852034		0.0432278	0.00146725
ASGPR1		0.0114	9.42809e-05		0.0281371	0.000713746		0.0356501	0.00806842		0.0517278	0.00286378
ASGPR2		0.00402308	0.00672223		0.00241425	9.95925e-05		0.0190589	0.00484651		0.0320325	0.00558968
MGL		0.00412308	0.0177248		0.00519465	0.000142749		0.0261818	0.00225573		0.0354734	0.00175362
SRCL		0.00969231	0.0126148		0.00539072	1.99185e-05		0.0120941	0.00393876		0.0341864	0.00491086
Galectin-1		0.0311385	0.010352		0.0164958	0.00367496		0.178757	0.0372371		0.0987692	0.0111864
Galectin-2		0.0198154	0.0114834		0.015858	0.00187566		0.0989404	0.0469963		0.0598994	0.00585484
Galectin-3		0.0369538	0.00626025		0.0244661	0.00205493		0.0647701	0.0223157		0.0289408	0.000360624
Galectin-7		0.0229692	0.0150472		0.00192053	0.000302097		0.219274	0.0854917		0.112169	0.00307238
Galectin-4N		0.0335846	0.0250787		0.03109	0.00116523		0.153991	0.00378292		0.0804053	0.00496743
Galectin-4C		0.0305692	0.00105595		0.000786639	0.000753583		0.158423	0.00384526		0.106497	0.00820244
Galectin-8C		0.0330615	0.0227783		0.00884437	0.00260268		0.0296264	0.00743339		0.0263284	0.00595737
Galectin-9N		0.0394385	0.0135105		0.0366012	0.000152709		0.0795941	0.00498286		0.0581213	0.00135411
Galectin-9C		0.0271154	0.019601		0.000472456	0.000590916		0.00136494	0.000779181		0.0036568	0.00132229
Siglec-1		0.0265615	0.00391266		0.0600255	0.00594899		0.106017	0.0131565		0.0821953	0.0118087
Siglec-3		0.0409692	0.0202327		0.0656029	0.0015304		0.049648	0.00126227		0.057068	0.00112784
Siglec-5		0.0237385	0.0203081		0.00931447	0.0021678		0.00690374	0.0049478		0.00659172	0.00124451
Siglec-7		0.000892308	0.00720306		0.0302844	0.00875086		0.0893822	0.0129032		0.0394349	0.00611294
Siglec-9		0.000892308	0.00720306		0.0302844	0.00875086		0.0893822	0.0129032		0.0394349	0.00611294
Siglec-11		0.0264385	0.0161692		0.00240716	0.00196861		0.0703053	0.00678277		0.0505799	0.00270822
Intelectin-1		0.0269923	0.00378066		0.0129973	0.000331975		0.266875	0.0120695		0.162787	0.00703571
Intelectin-2		0.0662615	0.0106537		0.0298545	0.00209808		0.187507	0.025526		0.113254	0.0299813
MMR-CR		0.0185077	0.0139913		0.00243787	0.000351894		0.00978807	0.00115708		0.0156598	0.0039704
Ficolin M1		0.0331692	0.00482718		0.00108429	0.000474724		0.00511494	0.00105969		0.010145	0.000321734
Chi3-L2		0.0223846	0.00416722		0.00732779	0.000624113		0.249666	0.00465561		0.190195	0.0335239
Blank		0.0258846	0.025107		9.68534e-05	8.96333e-05		0.00979167	0.00405953		0.0113787	0.00304763

## Sheet: Table S4
Table S4. Binding of yeast zymosan to human lectin array [Data for Figure 5]
		Average	Range
MBP CRD		0.706116	0.00563211
SP-A CRD		0.0214656	0.0108435
SP-D CRD		0.987387	0.0730547
Col-K1 CRD		0.556789	0.000265165
MMR CRD 4		0.583454	0.108817
Langerin CRD		0.82838	0.105518
DC-SIGN CRD		0.686191	0.0405066
DC-SIGNR CRD		0.967846	0.0887525
Prolectin		0.813655	0.0168822
LSECtin		0.856284	0.0221042
Endo180 CRD 2		0.799976	0.0180913
Mincle		0.707907	0.00572756
Dectin-2		0.77772	0.108428
BDCA-2		0.0686412	0.0303243
Dectin-1		0.472592	0.0331173
ASGPR1		0.781647	0.0519405
ASGPR2		0.438788	0.0588666
MGL		0.458102	0.0113597
SRCL		0.276458	0.0272766
Galectin-1		0.0370582	0.0204425
Galectin-2		0.0378537	0.00897319
Galectin-3		0.0335424	0.00899086
Galectin-7		0.000381741	0.00362392
Galectin-4N		0.0192312	0.0137391
Galectin-4C		0.0416818	0.0145593
Galectin-8C		0.0172824	0.00113137
Galectin-9N		0.0255286	0.0137143
Galectin-9C		0.0171036	0.0134527
Siglec-1		0.0461372	0.0259119
Siglec-3		0.0204084	0.00807162
Siglec-5		0.0100427	0.0126855
Siglec-7		0.00838761	0.0121481
Siglec-9		0.00838761	0.0121481
Siglec-11		0.00874266	0.000152028
Intelectin-1		0.0191991	0.00707814
Intelectin-2		0.0491324	0.0387954
MMR-CR		0.0514549	0.00191272
Ficolin M1		0.02374	4.59619e-05
Chi3-L2		0.0354565	0.00201525
Blank		0.00672718	0.00115258

## Sheet: Table S5
Table S5. Viral glycoproteins tested on human lectin array [Data for Figure 6]
		HIV envelope glycoprotein			Influenza hemagglutinin
		Average	Range		Average	Range
MBP CRD		1.00165	0.00824626		0.0925568	0.0038498
SP-A CRD		0.00114679	0.000632412		0.0570076	0.000523783
SP-D CRD		0.633641	0.0471371		0.0644886	0.0014404
Col-K1 CRD		0.00723006	0.00247487		0.021553	0.0155563
MMR CRD 4		0.251115	0.0422571		0.105777	0.0101876
Langerin CRD		0.0707234	0.00428746		0.0225189	0.00102138
DC-SIGN CRD		0.713726	0.0184346		0.455795	0.0683013
DC-SIGNR CRD		0.294467	0.0225179		0.0854545	0.0100566
Prolectin		0.127029	0.00179267		0.0556818	0.00460929
LSECtin		0.277996	0.0166618		0.134394	0.00466167
Endo180 CRD 2		0.599319	0.0160294		0.12053	0.00958523
Mincle		0.582188	0.049129		0.126023	0.00948047
Dectin-2		0.242392	0.0473463		0.0391856	0.00175467
BDCA-2		0.304188	0.00561204		0.190814	0.01773
Dectin-1		0.00171489	0.000388411		0.00354167	0.00212132
ASGPR1		0.141962	0.00144409		0.946098	0.0169182
ASGPR2		0.000479887	0.000239022		0.00130682	0.00138802
MGL		0.00151023	0.000308737		0.545398	0.0550234
SRCL		0.00432957	0.000702127		0.195966	0.00673061
Galectin-1		0.0822548	0.0125736		0.140473	0.00395456
Galectin-2		0.107008	0.000985966		0.161742	0.0133565
Galectin-3		0.0564679	0.00732503		0.157519	0.00442596
Galectin-7		0.00295695	0.000786781		0.0262121	0.00371886
Galectin-4N		0.0317713	0.00418289		0.237633	0.00133565
Galectin-4C		0.00401905	3.48574e-05		0.0967424	0.00387599
Galectin-8C		0.0039379	0.00135446		0.0146212	0.000419026
Galectin-9N		0.0529217	0.00252965		0.119621	0.00659966
Galectin-9C		0.00274524	0.000288818		0.0130871	0.00484499
Siglec-1		0.0403599	0.0093617		0.077803	0.0079615
Siglec-3		0.00223712	0.00052784		0.127367	0.00447834
Siglec-5		0.0017043	0.000612494		0.00903409	0.00348316
Siglec-7		0.00628793	0.00154368		0.130852	0.0169968
Siglec-9		0.00628793	0.00154368		0.130852	0.0169968
Siglec-11		0.00352152	0.00039837		0.0257576	0.0091662
Intelectin-1		0.00134792	7.9674e-05		0.038447	0.00529021
Intelectin-2		0.00343331	0.000552738		1.12134	0.157423
MMR-CR		0.00311574	0.000542779		0.0130303	0.0012047
Ficolin M1		0.00310515	0.0005378		0.0069697	0.00413788
Chi3-L2		0.00384263	9.46129e-05		0.0338636	0.00445215
Blank		0.00201129	0.000736985		0.00316288	0.000864242
